# Supplementary material for: Kinetic Patterns of Antibiotic Consumption in German Acute Care Hospitals from 2017 to 2023
Source: Antibiotics (Basel). 2025 Mar 18;14(3):316. doi: 10.3390/antibiotics14030316 (PMC11939389; doi:10.3390/antibiotics14030316)
Supplement: Supplementary file 1 [file antibiotics-14-00316-s001.zip]

Archive with 8 entries (8 files):
- Supplement Figure S1a-c.docx
- Supplement Figure S2.docx
- Supplement Table S1.docx
- Supplement Table S2.docx
- Supplement Table S3.docx
- Supplement Table S4.docx
- Supplement Table S5.docx
- Supplement Table S6.docx
